# Supplementary material for: An In Silico and an In Vitro Inhibition Analysis of Glycogen Phosphorylase by Flavonoids, Styrylchromones, and Pyrazoles
Source: Nutrients. 2022 Jan 12;14(2):306. doi: 10.3390/nu14020306 (PMC8781192; doi:10.3390/nu14020306)
Supplement: Supplementary file 1 [file nutrients-14-00306-s001.zip]

Archive with 1 entries (1 files):
- nutrients-1529822-supplementary.pdf
